# Supplementary material for: Cost of installing and operating an electronic clinical decision support system for maternal health care: case of Tanzania rural primary health centres
Source: BMC Health Serv Res. 2015 Apr 2;15:132. doi: 10.1186/s12913-015-0780-9 (PMC4391308; doi:10.1186/s12913-015-0780-9)
Supplement: Additional file 1: — Sensitivity analysis results. This table displays results from a multivariate sensitivity analysis where discount rate, useful life and input cost were varied. [file 12913_2015_780_MOESM1_ESM.xls]

## Sheet: Additional file
Sensitivity Analysis Results
	Financial Cost		Economic Cost
	Non- annualized		3% discount rate		3% discount rate, 20% markup		3% discount rate, 20% markup and longer useful life		3% discount rate, 20% markup and shorter useful life		3% discount rate, 20% markdown		3% discount rate, 20% markdown and longer useful life		3% discount rate, 20% markdown and shorter useful life		5% discount rate, 20% markup		5% discount rate, 20% markup and longer useful life		5% discount rate, 20% markup and shorter useful life		5% discount rate, 20% markdown		5% discount rate, 20% markdown and longer useful life		5% discount rate, 20% markdown and shorter useful life		10% discount rate, 20% markup		10% discount rate, 20% markup and longer useful life		10% discount rate, 20% markup and shorter useful life		10% discount rate, 20% markdown		10% discount rate, 20% markdown and longer useful life		10% discount rate, 20% markdown and shorter useful life
Cost Category (and items)	Total Cost	Average Cost	Total Cost	Average Cost	Total Cost	Average Cost	Total Cost	Average Cost	Total Cost	Average Cost	Total Cost	Average Cost	Total Cost	Average Cost	Total Cost	Average Cost	Total Cost	Average Cost	Total Cost	Average Cost	Total Cost	Average Cost	Total Cost	Average Cost	Total Cost	Average Cost	Total Cost	Average Cost	Total Cost	Average Cost	Total Cost	Average Cost	Total Cost	Average Cost	Total Cost	Average Cost	Total Cost	Average Cost	Total Cost	Average Cost
Recurrent Cost
Transport	12243	5.06119	12243	5.06119	14691.6	6.07343	14691.6	6.07343	14691.6	6.07343	9794.41	4.04895	9794.41	4.04895	9794.41	4.04895	14691.6	6.07343	14691.6	6.07343	14691.6	6.07343	9794.41	4.04895	9794.41	4.04895	9794.41	4.04895	14691.6	6.07343	14691.6	6.07343	14691.6	6.07343	9794.41	4.04895	9794.41	4.04895	9794.41	4.04895
Vehicle operation and maintenance	11155.2	4.61149	11155.2	4.61149	13386.2	5.53378	13386.2	5.53378	13386.2	5.53378	8924.15	3.68919	8924.15	3.68919	8924.15	3.68919	13386.2	5.53378	13386.2	5.53378	13386.2	5.53378	8924.15	3.68919	8924.15	3.68919	8924.15	3.68919	13386.2	5.53378	13386.2	5.53378	13386.2	5.53378	8924.15	3.68919	8924.15	3.68919	8924.15	3.68919
Travel	1087.83	0.449703	1087.83	0.449703	1305.4	0.539644	1305.4	0.539644	1305.4	0.539644	870.266	0.359763	870.266	0.359763	870.266	0.359763	1305.4	0.539644	1305.4	0.539644	1305.4	0.539644	870.266	0.359763	870.266	0.359763	870.266	0.359763	1305.4	0.539644	1305.4	0.539644	1305.4	0.539644	870.266	0.359763	870.266	0.359763	870.266	0.359763
Personnel	18347.4	7.5847	27813.4	11.4979	33376.1	13.7975	33376.1	13.7975	33376.1	13.7975	22250.7	9.19831	22250.7	9.19831	22250.7	9.19831	33376.1	13.7975	33376.1	13.7975	33376.1	13.7975	22250.7	9.19831	22250.7	9.19831	22250.7	9.19831	33376.1	13.7975	33376.1	13.7975	33376.1	13.7975	22250.7	9.19831	22250.7	9.19831	22250.7	9.19831
Training	61442.7	25.4	61442.7	25.4	73731.2	30.48	73731.2	30.48	73731.2	30.48	49154.1	20.32	49154.1	20.32	49154.1	20.32	73731.2	30.48	73731.2	30.48	73731.2	30.48	49154.1	20.32	49154.1	20.32	49154.1	20.32	73731.2	30.48	73731.2	30.48	73731.2	30.48	49154.1	20.32	49154.1	20.32	49154.1	20.32
Other	3019.69	1.24832	3019.69	1.24832	3623.63	1.49799	3623.63	1.49799	3623.63	1.49799	2415.76	0.998659	2415.76	0.998659	2415.76	0.998659	3623.63	1.49799	3623.63	1.49799	3623.63	1.49799	2415.76	0.998659	2415.76	0.998659	2415.76	0.998659	3623.63	1.49799	3623.63	1.49799	3623.63	1.49799	2415.76	0.998659	2415.76	0.998659	2415.76	0.998659
Supplies	2164.27	0.894695	2164.27	0.894695	2597.12	1.07363	2597.12	1.07363	2597.12	1.07363	1731.41	0.715756	1731.41	0.715756	1731.41	0.715756	2597.12	1.07363	2597.12	1.07363	2597.12	1.07363	1731.41	0.715756	1731.41	0.715756	1731.41	0.715756	2597.12	1.07363	2597.12	1.07363	2597.12	1.07363	1731.41	0.715756	1731.41	0.715756	1731.41	0.715756
Communication	855.428	0.353629	855.428	0.353629	1026.51	0.424355	1026.51	0.424355	1026.51	0.424355	684.342	0.282903	684.342	0.282903	684.342	0.282903	1026.51	0.424355	1026.51	0.424355	1026.51	0.424355	684.342	0.282903	684.342	0.282903	684.342	0.282903	1026.51	0.424355	1026.51	0.424355	1026.51	0.424355	684.342	0.282903	684.342	0.282903	684.342	0.282903
Sub-total Recurrent Cost	95052.8	39.2942	104519	43.2074	125423	51.8489	125423	51.8489	125423	51.8489	83615	34.5659	83615	34.5659	83615	34.5659	125423	51.8489	125423	51.8489	125423	51.8489	83615	34.5659	83615	34.5659	83615	34.5659	125423	51.8489	125423	51.8489	125423	51.8489	83615	34.5659	83615	34.5659	83615	34.5659
Capital Cost		0
Vehicle	22571.1	9.33077	5292.05	2.1877	6350.46	2.62524	5442.1	2.24973	11828.4	4.88981	4233.64	1.75016	3628.07	1.49982	7885.63	3.25987	7015.39	2.90012	6111.8	2.52658	12512	5.17238	4676.92	1.93341	4074.53	1.68439	8341.33	3.44826	8815.98	3.64447	7950.26	3.28659	14290	5.90742	5877.32	2.42965	5300.17	2.19106	9526.7	3.93828
Computers	7865.84	3.25169	3435.09	1.42004	4122.11	1.70405	3030.03	1.2526	6673.98	2.75898	2748.07	1.13604	2020.02	0.835065	4449.32	1.83932	4360.32	1.80253	3262.48	1.34869	6932.29	2.86577	2906.88	1.20169	2174.99	0.899126	4621.53	1.91051	4979.95	2.05868	3877.66	1.603	7590.98	3.13807	3319.97	1.37246	2585.11	1.06867	5060.65	2.09204
Furniture	438.031	0.181079	95.6462	0.0395395	114.775	0.0474475	84.3678	0.0348771	185.829	0.0768207	76.5169	0.0316316	56.2452	0.0232514	123.886	0.0512138	121.408	0.0501894	90.84	0.0375527	193.022	0.079794	80.9388	0.0334596	60.56	0.0250352	128.681	0.053196	138.661	0.0573217	107.969	0.0446338	211.362	0.0873759	92.4408	0.0382145	71.9794	0.0297559	140.908	0.0582506
Facilities (rent and utilities)	0	0	96.9366	0.040073	116.324	0.0480876	98.637	0.0407759	153.256	0.0633552	77.5492	0.0320584	65.758	0.027184	102.171	0.0422368	148.316	0.0613131	132.875	0.0549295	182.956	0.0756328	98.8776	0.0408754	88.583	0.0366197	121.97	0.0504219	241.86	0.0999837	233.15	0.0963827	267.806	0.110709	161.24	0.0666558	155.433	0.0642551	178.537	0.0738063
CDSS software	60000	24.8036	14067.7	5.81549	16881.2	6.97859	12062.4	4.98653	31443.1	12.9984	11254.1	4.65239	8041.62	3.32436	20962.1	8.66559	18648.7	7.70928	13873.2	5.73511	33260.2	13.7496	12432.5	5.13952	9248.82	3.82341	22173.5	9.16638	23435.2	9.68797	18932.2	7.82645	37986.7	15.7035	15623.5	6.45865	12621.4	5.21763	25324.5	10.469
Sub-total Capital Cost	90875	37.5672	22987.4	9.50285	27584.9	11.4034	20717.6	8.56452	50284.6	20.7874	18389.9	7.60228	13811.7	5.70968	33523.1	13.8582	30294.2	12.5234	23471.2	9.70286	53080.5	21.9431	20196.1	8.34895	15647.5	6.46858	35387	14.6288	37611.7	15.5484	31101.2	12.8571	60346.9	24.947	25074.4	10.3656	20734.1	8.57137	40231.3	16.6314
Total Cost	185928	76.8614	127506	52.7103	153007	63.2523	146140	60.4134	175707	72.6363	102005	42.1682	97426.7	40.2756	117138	48.4242	155717	64.3723	148894	61.5518	178503	73.7921	103811	42.9149	99262.5	41.0345	119002	49.1947	163034	67.3974	156524	64.706	185769	76.796	108689	44.9316	104349	43.1373	123846	51.1973
